# Supplementary material for: Diversity of Leptogium (Collemataceae, Ascomycota) in East African Montane Ecosystems
Source: Microorganisms. 2021 Feb 3;9(2):314. doi: 10.3390/microorganisms9020314 (PMC7913733; doi:10.3390/microorganisms9020314)
Supplement: Supplementary file 1 [file microorganisms-09-00314-s001.zip]

Archive with 3 entries (3 files):
- Supplementary/FigureS1.pdf
- Supplementary/FigureS2.pdf
- Supplementary/TableS1.pdf
